# Supplementary material for: A Sweet Cherry Glutathione S-Transferase Gene, PavGST1, Plays a Central Role in Fruit Skin Coloration
Source: Cells. 2022 Mar 30;11(7):1170. doi: 10.3390/cells11071170 (PMC8997526; doi:10.3390/cells11071170)
Supplement: Supplementary file 1 [file cells-11-01170-s001.zip]

Archive with 1 entries (1 files):
- cells-1622302-supplementary.pdf
